# Supplementary material for: Beyond SCORE2: Rethinking Cardiovascular Risk Assessment in a Very-High-Risk European Setting—A Narrative Review and Proposal of the ROMA-CV Algorithm for Romania
Source: J Clin Med. 2026 Jul 13;15(14):5490. doi: 10.3390/jcm15145490 (PMC13412616; doi:10.3390/jcm15145490)
Supplement: Supplementary file 1 [file jcm-15-05490-s001.zip]

Archive with 1 entries (1 files):
- jcm-4388583-supplementary.pdf
